# Supplementary material for: Association of Elevated Serum Aldosterone Concentrations in Pregnancy with Hypertension
Source: Biomedicines. 2023 Nov 1;11(11):2954. doi: 10.3390/biomedicines11112954 (PMC10669350; doi:10.3390/biomedicines11112954)
Supplement: Supplementary file 1 [file biomedicines-11-02954-s001.zip]

Archive with 1 entries (1 files):
- biomedicines-2671912-supplementary.pdf
